# Supplementary material for: Predator Presence and Vegetation Density Affect Capture Rates and Detectability of Litoria aurea Tadpoles: Wide-Ranging Implications for a Common Survey Technique
Source: PLoS One. 2015 Nov 25;10(11):e0143733. doi: 10.1371/journal.pone.0143733 (PMC4659664; doi:10.1371/journal.pone.0143733)
Supplement: S1 Dataset — (XLSX) [file pone.0143733.s001.xlsx]

## Sheet: S1
Predator	Vegetation density	Day	Number of tadpoles captured
Absent	Low	1	14
Absent	Low	2	13
Absent	Low	3	13
Absent	Low	4	6
Absent	Low	5	5
Absent	Low	6	10
Absent	High	1	17
Absent	High	2	15
Absent	High	3	13
Absent	High	4	19
Absent	High	5	6
Absent	High	6	8
Present	Low	1	8
Present	Low	2	8
Present	Low	3	2
Present	Low	4	4
Present	Low	5	1
Present	Low	6	2
Present	High	1	15
Present	High	2	10
Present	High	3	3
Present	High	4	10
Present	High	5	4
Present	High	6	1
